# Supplementary material for: Assessment of the pathogen genomics landscape highlights disparities and challenges for effective AMR Surveillance and outbreak response in the East African community
Source: BMC Public Health. 2024 Jun 5;24:1500. doi: 10.1186/s12889-024-18990-0 (PMC11151545; doi:10.1186/s12889-024-18990-0)
Supplement: Supplementary file 2 — Supplementary Material 2 [file 12889_2024_18990_MOESM2_ESM.xlsx]

## Sheet: Sheet1
Submission Date	1.1. EAC Partner State	1.2. Name of the National Public Health Laboratory	2.1. Illumina NGS Platforms	2.2. Oxford Nanopore Technologies (ONT) NGS Platforms	2.3. Pacific Biosciences (PacBio) NGS Platforms	2.4. Please specify any other NGS platforms available in your lab, but not mentioned above?	3.1. Which of the following can be performed by your Lab?	3.2. How many of these pathogens isolates have been sequenced yearly in your lab? >> Acinetobacter spp. >> 2019	3.2. How many of these pathogens isolates have been sequenced yearly in your lab? >> Acinetobacter spp. >> 2020	3.2. How many of these pathogens isolates have been sequenced yearly in your lab? >> Acinetobacter spp. >> 2021	3.2. How many of these pathogens isolates have been sequenced yearly in your lab? >> Acinetobacter spp. >> 2022	3.2. How many of these pathogens isolates have been sequenced yearly in your lab? >> Acinetobacter spp. >> 2023	3.2. How many of these pathogens isolates have been sequenced yearly in your lab? >> Escherichia coli >> 2019	3.2. How many of these pathogens isolates have been sequenced yearly in your lab? >> Escherichia coli >> 2020	3.2. How many of these pathogens isolates have been sequenced yearly in your lab? >> Escherichia coli >> 2021	3.2. How many of these pathogens isolates have been sequenced yearly in your lab? >> Escherichia coli >> 2022	3.2. How many of these pathogens isolates have been sequenced yearly in your lab? >> Escherichia coli >> 2023	3.2. How many of these pathogens isolates have been sequenced yearly in your lab? >> Klebsiella pneumoniae >> 2019	3.2. How many of these pathogens isolates have been sequenced yearly in your lab? >> Klebsiella pneumoniae >> 2020	3.2. How many of these pathogens isolates have been sequenced yearly in your lab? >> Klebsiella pneumoniae >> 2021	3.2. How many of these pathogens isolates have been sequenced yearly in your lab? >> Klebsiella pneumoniae >> 2022	3.2. How many of these pathogens isolates have been sequenced yearly in your lab? >> Klebsiella pneumoniae >> 2023	3.2. How many of these pathogens isolates have been sequenced yearly in your lab? >> Neisseria gonorrhoeae >> 2019	3.2. How many of these pathogens isolates have been sequenced yearly in your lab? >> Neisseria gonorrhoeae >> 2020	3.2. How many of these pathogens isolates have been sequenced yearly in your lab? >> Neisseria gonorrhoeae >> 2021	3.2. How many of these pathogens isolates have been sequenced yearly in your lab? >> Neisseria gonorrhoeae >> 2022	3.2. How many of these pathogens isolates have been sequenced yearly in your lab? >> Neisseria gonorrhoeae >> 2023	3.2. How many of these pathogens isolates have been sequenced yearly in your lab? >> Salmonella spp. >> 2019	3.2. How many of these pathogens isolates have been sequenced yearly in your lab? >> Salmonella spp. >> 2020	3.2. How many of these pathogens isolates have been sequenced yearly in your lab? >> Salmonella spp. >> 2021	3.2. How many of these pathogens isolates have been sequenced yearly in your lab? >> Salmonella spp. >> 2022	3.2. How many of these pathogens isolates have been sequenced yearly in your lab? >> Salmonella spp. >> 2023	3.2. How many of these pathogens isolates have been sequenced yearly in your lab? >> Shigella spp. >> 2019	3.2. How many of these pathogens isolates have been sequenced yearly in your lab? >> Shigella spp. >> 2020	3.2. How many of these pathogens isolates have been sequenced yearly in your lab? >> Shigella spp. >> 2021	3.2. How many of these pathogens isolates have been sequenced yearly in your lab? >> Shigella spp. >> 2022	3.2. How many of these pathogens isolates have been sequenced yearly in your lab? >> Shigella spp. >> 2023	3.2. How many of these pathogens isolates have been sequenced yearly in your lab? >> Staphylococcus aureus >> 2019	3.2. How many of these pathogens isolates have been sequenced yearly in your lab? >> Staphylococcus aureus >> 2020	3.2. How many of these pathogens isolates have been sequenced yearly in your lab? >> Staphylococcus aureus >> 2021	3.2. How many of these pathogens isolates have been sequenced yearly in your lab? >> Staphylococcus aureus >> 2022	3.2. How many of these pathogens isolates have been sequenced yearly in your lab? >> Staphylococcus aureus >> 2023	3.2. How many of these pathogens isolates have been sequenced yearly in your lab? >> Streptococcus pneumoniae >> 2019	3.2. How many of these pathogens isolates have been sequenced yearly in your lab? >> Streptococcus pneumoniae >> 2020	3.2. How many of these pathogens isolates have been sequenced yearly in your lab? >> Streptococcus pneumoniae >> 2021	3.2. How many of these pathogens isolates have been sequenced yearly in your lab? >> Streptococcus pneumoniae >> 2022	3.2. How many of these pathogens isolates have been sequenced yearly in your lab? >> Streptococcus pneumoniae >> 2023	3.2. How many of these pathogens isolates have been sequenced yearly in your lab? >> Other non-GLASS-priority pathogens >> 2019	3.2. How many of these pathogens isolates have been sequenced yearly in your lab? >> Other non-GLASS-priority pathogens >> 2020
Nov 14, 2023	Kenya	Kenya National Virology Reference Laboratory	MiSeq	MinION GridION	None of the above		Bacterial genomic DNA isolation Library preparation Bacterial whole genome sequencing Bacterial genome assembly and annotation Antimicrobial resistance (AMR) genotyping Data submission (e.g. raw reads, genome sequences, ...) in public repositories, including GenBank, ENA, SRA.
Nov 9, 2023	Rwanda	National Reference Laboratory	MiniSeq NextSeq 550	MinION	None of the above		Bacterial genomic DNA isolation Library preparation Bacterial whole genome sequencing Bacterial genome assembly and annotation Antimicrobial resistance (AMR) genotyping Data submission (e.g. raw reads, genome sequences, ...) in public repositories, including GenBank, ENA, SRA.
Nov 8, 2023	Uganda	CENTRAL PUBLIC HEALTH LABORATORIES	iSeq100 MiSeq	MinION	None of the above		Bacterial genomic DNA isolation Library preparation Bacterial whole genome sequencing Bacterial genome assembly and annotation
Nov 6, 2023	Tanzania	National Public Health Laboratory - TANZANIA	MiSeq	MinION	None of the above	ION GENE STUDIO 5S	Bacterial genomic DNA isolation Library preparation Bacterial whole genome sequencing Bacterial genome assembly and annotation Antimicrobial resistance (AMR) genotyping Data submission (e.g. raw reads, genome sequences, ...) in public repositories, including GenBank, ENA, SRA.
Nov 2, 2023	South Sudan	National Public health Laboratory	None of the above	None of the above	None of the above		Bacterial genomic DNA isolation
Nov 2, 2023	Burundi	National Reference Laboratory	None of the above	MinION	None of the above	NA	Bacterial genomic DNA isolation Library preparation Bacterial whole genome sequencing Bacterial genome assembly and annotation Antimicrobial resistance (AMR) genotyping Data submission (e.g. raw reads, genome sequences, ...) in public repositories, including GenBank, ENA, SRA.
Nov 2, 2023	Burundi	Institut National de Santé Publique	None of the above	MinION	None of the above	None None	Bacterial genomic DNA isolation Library preparation Bacterial whole genome sequencing Bacterial genome assembly and annotation Antimicrobial resistance (AMR) genotyping Data submission (e.g. raw reads, genome sequences, ...) in public repositories, including GenBank, ENA, SRA.
[truncated: 58 more columns]
