# Supplementary material for: Assessment of the pathogen genomics landscape highlights disparities and challenges for effective AMR Surveillance and outbreak response in the East African community
Source: BMC Public Health. 2024 Jun 5;24:1500. doi: 10.1186/s12889-024-18990-0 (PMC11151545; doi:10.1186/s12889-024-18990-0)
Supplement: Supplementary file 3 — Supplementary Material 3 [file 12889_2024_18990_MOESM3_ESM.xlsx]

## Sheet: AMR_Genes_all
Species	Gene.symbol	Count
A. baumannii	amvA	48
A. baumannii	nreB	48
A. baumannii	ant(3'')-IIa	47
A. baumannii	abaF	43
A. baumannii	sul2	34
A. baumannii	adeC	30
A. baumannii	aph(3')-Ia	26
A. baumannii	gyrA_S81L	25
A. baumannii	blaOXA-23	23
A. baumannii	parC_S84L	21
A. baumannii	aph(3'')-Ib	20
A. baumannii	aph(6)-Id	20
A. baumannii	mph(E)	19
A. baumannii	msr(E)	19
A. baumannii	blaADC-73	17
A. baumannii	aadA1	16
A. baumannii	blaOXA-69	16
A. baumannii	tet(B)	15
A. baumannii	ant(2'')-Ia	14
A. baumannii	armA	13
A. baumannii	ble	13
A. baumannii	sul1	13
A. baumannii	blaADC	12
A. baumannii	blaOXA-66	12
A. baumannii	blaTEM-1	11
A. baumannii	aac(3)-Ia	10
A. baumannii	blaCARB-16	10
A. baumannii	ftsI_A515V	10
A. baumannii	qacEdelta1	10
A. baumannii	sat2	10
A. baumannii	blaNDM-1	9
A. baumannii	dfrA1	9
A. baumannii	merA	7
A. baumannii	merD	7
A. baumannii	merR	7
A. baumannii	merT	7
A. baumannii	floR	6
A. baumannii	qacE	6
A. baumannii	blaADC-26	5
A. baumannii	blaOXA-259	5
A. baumannii	aac(3)-IId	4
A. baumannii	aph(3')-VI	4
A. baumannii	aph(3')-VIa	4
A. baumannii	blaADC-191	4
A. baumannii	blaNDM	4
A. baumannii	catA1	4
A. baumannii	merE	4
A. baumannii	tet(39)	4
A. baumannii	tet(A)	4
A. baumannii	arr-2	3
A. baumannii	blaADC-165	3
A. baumannii	blaADC-222	3
A. baumannii	blaOXA	3
A. baumannii	blaOXA-51	3
A. baumannii	blaOXA-95	3
A. baumannii	blaPER-7	3
A. baumannii	cmlA5	3
A. baumannii	dfrA45	3
A. baumannii	blaADC-154	2
A. baumannii	blaADC-30	2
A. baumannii	blaOXA-90	2
A. baumannii	blaOXA-91	2
A. baumannii	blaOXA-98	2
A. baumannii	aac(6')-I	1
A. baumannii	aac(6')-Ij	1
A. baumannii	blaADC-158	1
A. baumannii	blaADC-98	1
A. baumannii	blaOXA-420	1
A. baumannii	blaOXA-58	1
A. baumannii	blaOXA-670	1
A. baumannii	dfrA20	1
E. coli	23S_G2032G	75
E. coli	fabI_F203F	26
E. coli	rpoB_H526H	26
E. coli	23S_A2058A	25
E. coli	23S_G2057G	25
E. coli	23S_T754T	25
E. coli	23S_C2611C	24
E. coli	23S_G2447G	24
E. coli	23S_T2609T	24
E. coli	gyrA_D87D	22
E. coli	gyrA_S83S	22
E. coli	16S_A1055A	19
E. coli	16S_A1408A	19
E. coli	16S_A523A	19
E. coli	16S_A794A	19
E. coli	16S_A964A	19
E. coli	16S_C1054C	19
E. coli	16S_C1066C	19
E. coli	16S_C1192C	19
E. coli	16S_C528C	19
E. coli	16S_G1053G	19
E. coli	16S_G1058G	19
E. coli	16S_G1064G	19
E. coli	16S_G1068G	19
E. coli	16S_G527G	19
E. coli	16S_G926G	19
E. coli	16S_T1406T	19
E. coli	pmrB_RPISLR6RPISLR	16
E. coli	tufA_Y161Y	16
E. coli	tufA_A376A	15
E. coli	tufA_E379E	15
E. coli	tufA_G317G	15
E. coli	tufA_L121L	15
E. coli	tufA_Q125Q	15
E. coli	tufA_Q330Q	15
E. coli	tufA_R231R	15
E. coli	tufA_R234R	15
E. coli	tufA_R334R	15
E. coli	tufA_T335T	15
E. coli	16S_A1499A	13
E. coli	16S_A1519A	13
E. coli	acrB_R620R	13
E. coli	acrB_R717R	13
E. coli	ampC_C-11C	13
E. coli	ampC_C-42C	13
E. coli	ampC_G-15G	13
E. coli	ampC_T-14T	13
E. coli	ampC_T-32T	13
E. coli	basR_A80A	13
E. coli	basR_G15G	13
E. coli	basR_G53G	13
E. coli	basR_L105L	13
E. coli	basR_R81R	13
E. coli	basR_S39S	13
E. coli	cirA_R86R	13
E. coli	cyaA_S352S	13
E. coli	emrR_L113L	13
E. coli	emrR_L64L	13
E. coli	fabG_Y151Y	13
E. coli	fabI_G93G	13
E. coli	fabI_M159M	13
E. coli	folP_F28F	13
E. coli	folP_P64P	13
E. coli	ftsI_A498A	13
E. coli	ftsI_I336I	13
E. coli	ftsI_N337N	13
E. coli	gyrA_A196A	13
E. coli	gyrA_A51A	13
E. coli	gyrA_A67A	13
E. coli	gyrA_A84A	13
E. coli	gyrA_D82D	13
E. coli	gyrA_G81G	13
E. coli	gyrA_H80H	13
E. coli	gyrA_N57N	13
E. coli	gyrA_Q106Q	13
E. coli	gyrB_D426D	13
E. coli	gyrB_K447K	13
E. coli	gyrB_R136R	13
E. coli	lon_P403P	13
E. coli	marR_A70A	13
E. coli	marR_I49I	13
E. coli	marR_L78L	13
E. coli	marR_R73R	13
E. coli	marR_R77R	13
E. coli	marR_R94R	13
E. coli	marR_S3S	13
E. coli	marR_V45V	13
E. coli	marR_V96V	13
E. coli	murA_C115C	13
E. coli	murA_D396D	13
E. coli	murA_L370L	13
E. coli	nfsA_E223E	13
E. coli	nfsA_E75E	13
E. coli	nfsA_G131G	13
E. coli	nfsA_G154G	13
E. coli	nfsA_H11H	13
E. coli	nfsA_Q113Q	13
E. coli	nfsA_Q44Q	13
E. coli	nfsA_Q67Q	13
E. coli	nfsA_R133R	13
E. coli	nfsA_R15R	13
E. coli	nfsA_R203R	13
E. coli	nfsA_S33S	13
E. coli	nfsA_W159W	13
E. coli	nfsB_F84F	13
E. coli	nfsB_G192G	13
E. coli	nfsB_W94W	13
E. coli	ompC_Q171Q	13
E. coli	ompC_Q82Q	13
E. coli	ompF_G141G	13
E. coli	ompF_L15L	13
E. coli	ompF_Q88Q	13
E. coli	ompR_G63G	13
E. coli	parC_A108A	13
E. coli	parC_A56A	13
E. coli	parC_A85A	13
E. coli	parC_D111D	13
E. coli	parC_E84E	13
E. coli	parC_F60F	13
E. coli	parC_G78G	13
E. coli	parC_S129S	13
E. coli	parE_D475D	13
E. coli	parE_D476D	13
E. coli	parE_E460E	13
E. coli	parE_G423G	13
E. coli	parE_I444I	13
E. coli	parE_I464I	13
E. coli	parE_I470I	13
E. coli	parE_I529I	13
E. coli	parE_L416L	13
E. coli	parE_L445L	13
E. coli	parE_P439P	13
E. coli	pmrB_A159A	13
E. coli	pmrB_C84C	13
E. coli	pmrB_E121E	13
E. coli	pmrB_E166E	13
E. coli	pmrB_G206G	13
E. coli	pmrB_L10L	13
E. coli	pmrB_L14L	13
E. coli	pmrB_P94P	13
E. coli	pmrB_T147T	13
E. coli	pmrB_T156T	13
E. coli	pmrB_T92T	13
E. coli	pmrB_V161V	13
E. coli	ptsI_V25V	13
E. coli	rpoB_D516D	13
E. coli	rpoB_I572I	13
E. coli	rpoB_L511L	13
E. coli	rpoB_L533L	13
E. coli	rpoB_P564P	13
E. coli	rpoB_Q148Q	13
E. coli	rpoB_Q513Q	13
E. coli	rpoB_R529R	13
E. coli	rpoB_R687R	13
E. coli	rpoB_S531S	13
E. coli	rpoB_T563T	13
E. coli	rpoB_V146V	13
E. coli	soxR_G121G	13
E. coli	soxR_R20R	13
E. coli	uhpA_G97G	13
E. coli	acrR_R45R	12
E. coli	glpT_E448K	12
E. coli	marR_E31E	12
E. coli	nfsA_G126G	12
E. coli	parC_S57S	12
E. coli	parE_I355I	12
E. coli	pmrB_E123E	12
E. coli	soxS_A12A	12
E. coli	uhpT_E350E	12
E. coli	nfsA_K141K	11
E. coli	parC_S80S	11
E. coli	parE_S458S	11
E. coli	pmrB_Y358Y	8
E. coli	blaTEMp_G162G	7
E. coli	blaTEMp_C141C	6
E. coli	blaTEMp_C32C	6
E. coli	pmrB_Y358N	5
E. coli	gyrA_D87N	2
E. coli	gyrA_S83L	2
E. coli	parC_S80I	2
E. coli	parE_S458A	2
E. coli	glpT_E448E	1
E. coli	nfsA_G126R	1
E. coli	parC_S57T	1
E. coli	parE_I355T	1
E. coli	pmrB_E123D	1
E. coli	soxS_A12S	1
E. coli	uhpT_E350Q	1
Enterococcus spp.	23S_G2505G	28
Enterococcus spp.	23S_G2576G	28
Enterococcus spp.	gyrA_E87E	10
Enterococcus spp.	gyrA_S83S	10
Enterococcus spp.	gyrA_S97S	10
Enterococcus spp.	liaR_W73W	10
Enterococcus spp.	parC_S80S	8
Enterococcus spp.	liaF_I144I	2
Enterococcus spp.	liaS_A180A	2
Enterococcus spp.	liaS_E192E	2
Enterococcus spp.	liaS_H264H	2
Enterococcus spp.	liaS_T120T	2
Enterococcus spp.	pbp5_M485M	2
K. pneumoniae	arnC_C161C	117
K. pneumoniae	cirA_W427W	116
K. pneumoniae	mgrB_A14A	116
K. pneumoniae	mgrB_C28C	116
K. pneumoniae	mgrB_C39C	116
K. pneumoniae	mgrB_D31D	116
K. pneumoniae	mgrB_F35F	116
K. pneumoniae	mgrB_G37G	116
K. pneumoniae	mgrB_L17L	116
K. pneumoniae	mgrB_L24L	116
K. pneumoniae	mgrB_M27M	116
K. pneumoniae	mgrB_Q30Q	116
K. pneumoniae	mgrB_V32V	116
K. pneumoniae	mgrB_W20W	116
K. pneumoniae	ompK36_T261T	116
K. pneumoniae	phoP_D191D	116
K. pneumoniae	phoP_I201I	116
K. pneumoniae	pmrB_ALNQLV129ALNQLV	116
K. pneumoniae	pmrB_T140T	116
K. pneumoniae	pmrB_T157T	116
K. pneumoniae	rpsJ_V57V	116
K. pneumoniae	acrR_M109M	115
K. pneumoniae	mgrB_I45I	115
K. pneumoniae	mgrB_W47W	115
K. pneumoniae	ompK36_D135D	115
K. pneumoniae	ompK36_E78E	115
K. pneumoniae	ompK36_E87E	115
K. pneumoniae	ompK36_G133G	115
K. pneumoniae	ompK36_Q66Q	115
K. pneumoniae	ompK36_Q70Q	115
K. pneumoniae	ompK36_T126T	115
K. pneumoniae	ompK36_T136T	115
K. pneumoniae	ompK36_W125W	115
K. pneumoniae	pmrB_S208S	115
K. pneumoniae	pmrB_Y209Y	115
K. pneumoniae	cirA_Y253Y	114
K. pneumoniae	ompK36_Q313Q	114
K. pneumoniae	ompK36_T333T	114
K. pneumoniae	oqxR_V102V	114
K. pneumoniae	phoP_V3V	114
K. pneumoniae	pmrA_G53G	114
K. pneumoniae	pmrA_S42S	114
K. pneumoniae	pmrB_L82L	114
K. pneumoniae	pmrB_S85S	114
K. pneumoniae	ftsI_L367L	113
K. pneumoniae	ompK35_W230W	113
K. pneumoniae	oqxR_F6F	113
K. pneumoniae	oqxR_Q11Q	113
K. pneumoniae	ramR_A16A	113
K. pneumoniae	ramR_I88I	113
K. pneumoniae	ramR_T43T	113
K. pneumoniae	lamB_R374R	112
K. pneumoniae	lapB_V43V	112
K. pneumoniae	ompK35_E132E	112
K. pneumoniae	pmrB_D313D	112
K. pneumoniae	pmrB_L17L	112
K. pneumoniae	pmrB_R14R	112
K. pneumoniae	ramR_A183A	112
K. pneumoniae	ramR_T162T	112
K. pneumoniae	acrR_Y114Y	111
K. pneumoniae	phoQ_D266D	111
K. pneumoniae	cirA_E133E	109
K. pneumoniae	phoQ_S174S	109
K. pneumoniae	cirA_G75G	108
K. pneumoniae	lamB_R134R	108
K. pneumoniae	phoQ_L96L	108
K. pneumoniae	phoQ_S56S	107
K. pneumoniae	ramR_K5K	107
K. pneumoniae	acrR_V165V	106
K. pneumoniae	phoQ_A20A	106
K. pneumoniae	phoQ_L26L	106
K. pneumoniae	phoQ_R16R	106
K. pneumoniae	phoQ_V24V	106
K. pneumoniae	ramR_A19A	106
K. pneumoniae	phoQ_L348L	105
K. pneumoniae	lpxM_V30V	104
K. pneumoniae	phoQ_L396L	102
K. pneumoniae	phoQ_D438D	101
K. pneumoniae	phoQ_G385G	101
K. pneumoniae	parC_E84E	98
K. pneumoniae	oqxR_V113V	97
K. pneumoniae	ompK36_L307L	96
K. pneumoniae	oqxR_D95D	96
K. pneumoniae	gyrA_D87D	94
K. pneumoniae	pmrB_R256R	90
K. pneumoniae	gyrA_S83S	77
K. pneumoniae	crrB_F84F	74
K. pneumoniae	crrB_G183G	74
K. pneumoniae	crrB_L94L	74
K. pneumoniae	crrB_N141N	74
K. pneumoniae	crrB_P151P	74
K. pneumoniae	crrB_Q10Q	74
K. pneumoniae	crrB_S195S	74
K. pneumoniae	crrB_W140W	74
K. pneumoniae	crrB_Y31Y	74
K. pneumoniae	parC_S80S	69
K. pneumoniae	ompK36_T192T	39
K. pneumoniae	parC_S80I	29
K. pneumoniae	pmrB_R256G	24
K. pneumoniae	gyrA_S83I	18
K. pneumoniae	oqxR_D95E	18
K. pneumoniae	oqxR_V113I	17
K. pneumoniae	gyrA_D87A	11
K. pneumoniae	ompK36_T136TDT	9
K. pneumoniae	gyrA_S83F	8
K. pneumoniae	ramR_A19V	7
K. pneumoniae	acrR_Y114F	4
K. pneumoniae	gyrA_S83Y	4
K. pneumoniae	acrR_V165I	3
K. pneumoniae	gyrA_D87G	3
K. pneumoniae	ompK35_W230STOP	2
K. pneumoniae	ompK36_D135DGD	2
K. pneumoniae	gyrA_S83T	1
K. pneumoniae	ompK35_E132K	1
K. pneumoniae	phoQ_G385S	1
Pseudomonas spp.	rplB_G138G	90
Pseudomonas spp.	nfxB_R42R	80
Pseudomonas spp.	ampD_E67E	41
Pseudomonas spp.	ampD_H157H	41
Pseudomonas spp.	ampD_H77H	41
Pseudomonas spp.	ampD_Q155Q	41
Pseudomonas spp.	ampD_T139T	41
Pseudomonas spp.	glpT_T211T	41
Pseudomonas spp.	mexR_L57L	41
Pseudomonas spp.	mexR_Q94Q	41
Pseudomonas spp.	mexR_R70R	41
Pseudomonas spp.	mexR_R83R	41
Pseudomonas spp.	colS_A106A	40
Pseudomonas spp.	cprS_R241R	40
Pseudomonas spp.	fusA1_R371R	40
Pseudomonas spp.	gyrB_A372A	40
Pseudomonas spp.	nalC_K58K	40
Pseudomonas spp.	nalC_S127S	40
Pseudomonas spp.	nfxB_A38A	40
Pseudomonas spp.	nfxB_T39T	40
Pseudomonas spp.	oprD_S223S	40
Pseudomonas spp.	phoP_A110A	40
Pseudomonas spp.	phoP_R117R	40
Pseudomonas spp.	amgS_R182R	39
Pseudomonas spp.	amgS_V121V	39
Pseudomonas spp.	ampR_D135D	39
Pseudomonas spp.	ampR_G154G	39
Pseudomonas spp.	ampR_R86R	39
Pseudomonas spp.	dacB_G437G	39
Pseudomonas spp.	dacB_I356I	39
Pseudomonas spp.	dacB_T428T	39
Pseudomonas spp.	dacB_W459W	39
Pseudomonas spp.	ftsI_A419A	39
Pseudomonas spp.	ftsI_A454A	39
Pseudomonas spp.	ftsI_F507F	39
Pseudomonas spp.	ftsI_H394H	39
Pseudomonas spp.	ftsI_L434L	39
Pseudomonas spp.	ftsI_L461L	39
Pseudomonas spp.	ftsI_N427N	39
Pseudomonas spp.	ftsI_P527P	39
Pseudomonas spp.	ftsI_Q458Q	39
Pseudomonas spp.	ftsI_Q475Q	39
Pseudomonas spp.	ftsI_S368S	39
Pseudomonas spp.	ftsI_S538S	39
Pseudomonas spp.	ftsI_V471V	39
Pseudomonas spp.	ftsI_V523V	39
Pseudomonas spp.	ftsI_Y367Y	39
Pseudomonas spp.	fusA1_A555A	39
Pseudomonas spp.	fusA1_A595A	39
Pseudomonas spp.	fusA1_G545G	39
Pseudomonas spp.	fusA1_K504K	39
Pseudomonas spp.	fusA1_L438L	39
Pseudomonas spp.	fusA1_L464L	39
Pseudomonas spp.	fusA1_N592N	39
Pseudomonas spp.	fusA1_P554P	39
Pseudomonas spp.	fusA1_P618P	39
Pseudomonas spp.	fusA1_Q455Q	39
Pseudomonas spp.	fusA1_T456T	39
Pseudomonas spp.	fusA1_Y552Y	39
Pseudomonas spp.	gyrB_E483E	39
Pseudomonas spp.	gyrB_I424I	39
Pseudomonas spp.	gyrB_L464L	39
Pseudomonas spp.	gyrB_S466S	39
Pseudomonas spp.	phoQ_K123K	39
Pseudomonas spp.	phoQ_N104N	39
Pseudomonas spp.	phoQ_V152V	39
Pseudomonas spp.	pmrB_A247A	39
Pseudomonas spp.	pmrB_A248A	39
Pseudomonas spp.	pmrB_A54A	39
Pseudomonas spp.	pmrB_D47D	39
Pseudomonas spp.	pmrB_G188G	39
Pseudomonas spp.	pmrB_L167L	39
Pseudomonas spp.	pmrB_L243L	39
Pseudomonas spp.	pmrB_M292M	39
Pseudomonas spp.	pmrB_R259R	39
Pseudomonas spp.	pmrB_S257S	39
Pseudomonas spp.	pmrB_T253T	39
Pseudomonas spp.	pmrB_V281V	39
Pseudomonas spp.	amgS_P381P	38
Pseudomonas spp.	cmrA_A68A	38
Pseudomonas spp.	cmrA_H204H	38
Pseudomonas spp.	cmrA_L89L	38
Pseudomonas spp.	cmrA_N214N	38
Pseudomonas spp.	colR_D32D	38
Pseudomonas spp.	czcS_V194V	38
Pseudomonas spp.	ftsI_F533F	38
Pseudomonas spp.	ftsI_R504R	38
Pseudomonas spp.	fusA1_E100E	38
Pseudomonas spp.	mexZ_G195G	38
Pseudomonas spp.	mexZ_G46G	38
Pseudomonas spp.	oprD_E264E	38
Pseudomonas spp.	oprD_G317G	38
Pseudomonas spp.	oprD_Q250Q	38
Pseudomonas spp.	oprD_S251S	38
Pseudomonas spp.	oprD_S319S	38
Pseudomonas spp.	oprD_W277W	38
Pseudomonas spp.	oprD_W339W	38
Pseudomonas spp.	oprD_Y283Y	38
Pseudomonas spp.	parS_L14L	38
Pseudomonas spp.	pmrA_L157L	38
Pseudomonas spp.	pmrB_H340H	38
Pseudomonas spp.	pmrB_L14L	38
Pseudomonas spp.	pmrB_L17L	38
Pseudomonas spp.	pmrB_T343T	38
Pseudomonas spp.	pmrB_V9V	38
Pseudomonas spp.	ampD_Q44Q	37
Pseudomonas spp.	fusA1_I61I	37
Pseudomonas spp.	fusA1_Q678Q	37
Pseudomonas spp.	fusA1_R680R	37
Pseudomonas spp.	fusA1_T671T	37
Pseudomonas spp.	gyrA_D72D	37
Pseudomonas spp.	gyrA_G81G	37
Pseudomonas spp.	gyrA_H80H	37
Pseudomonas spp.	gyrA_Q106Q	37
Pseudomonas spp.	gyrA_Y86Y	37
Pseudomonas spp.	parR_M59M	37
Pseudomonas spp.	parS_A296A	37
Pseudomonas spp.	parS_G361G	37
Pseudomonas spp.	parS_V295V	37
Pseudomonas spp.	ftsI_G63G	36
Pseudomonas spp.	gyrA_D87D	36
Pseudomonas spp.	gyrB_E468E	36
Pseudomonas spp.	parE_S457S	36
Pseudomonas spp.	mexZ_V43V	35
Pseudomonas spp.	parE_E459E	35
Pseudomonas spp.	parE_M437M	35
Pseudomonas spp.	mexB_V45V	34
Pseudomonas spp.	mexZ_Q10Q	34
Pseudomonas spp.	parE_A473A	34
Pseudomonas spp.	phoP_N188N	34
Pseudomonas spp.	phoQ_V260V	34
Pseudomonas spp.	pmrB_P456P	34
Pseudomonas spp.	mexD_Q178Q	33
Pseudomonas spp.	mexD_S133S	33
Pseudomonas spp.	phoQ_D433D	33
Pseudomonas spp.	phoQ_I421I	33
Pseudomonas spp.	phoQ_LG364LG	33
Pseudomonas spp.	mexT_G300G	32
Pseudomonas spp.	oprD_E176E	30
Pseudomonas spp.	oprD_Q142Q	29
Pseudomonas spp.	oprD_W138W	29
Pseudomonas spp.	nalD_F198F	28
Pseudomonas spp.	oprD_L11L	26
Pseudomonas spp.	oprD_W65W	26
Pseudomonas spp.	pmrB_V15V	26
Pseudomonas spp.	gyrA_T83T	21
Pseudomonas spp.	parC_S87S	18
Pseudomonas spp.	gyrA_T83I	16
Pseudomonas spp.	parC_S87L	16
Pseudomonas spp.	pmrB_V15I	12
Pseudomonas spp.	gyrB_E468D	3
Pseudomonas spp.	ftsI_F533L	1
Pseudomonas spp.	ftsI_R504C	1
Pseudomonas spp.	gyrA_D87G	1
S. aureus	23S_A2531A	20
S. aureus	23S_C2579C	20
S. aureus	23S_G2475G	20
S. aureus	23S_G2533G	20
S. aureus	23S_G2577G	20
S. aureus	23S_G2604G	20
S. aureus	23S_T2501T	20
S. aureus	23S_T2528T	20
S. aureus	23S_T2532T	20
S. aureus	23S_G2794G	19
S. aureus	23S_C2220C	8
S. aureus	fusA_A160A	5
S. aureus	fusA_A376A	5
S. aureus	fusA_A655A	5
S. aureus	fusA_D189D	5
S. aureus	fusA_D373D	5
S. aureus	fusA_D387D	5
S. aureus	fusA_D434D	5
S. aureus	fusA_D463D	5
S. aureus	fusA_E233E	5
S. aureus	fusA_E444E	5
S. aureus	fusA_F652F	5
S. aureus	fusA_F88F	5
S. aureus	fusA_G451G	5
S. aureus	fusA_G452G	5
S. aureus	fusA_G556G	5
S. aureus	fusA_G617G	5
S. aureus	fusA_G664G	5
S. aureus	fusA_H457H	5
S. aureus	fusA_I449I	5
S. aureus	fusA_L430L	5
S. aureus	fusA_L456L	5
S. aureus	fusA_M453M	5
S. aureus	fusA_M651M	5
S. aureus	fusA_P114P	5
S. aureus	fusA_P404P	5
S. aureus	fusA_P406P	5
S. aureus	fusA_P478P	5
S. aureus	fusA_Q115Q	5
S. aureus	fusA_R464R	5
S. aureus	fusA_R659R	5
S. aureus	fusA_S416S	5
S. aureus	fusA_T385T	5
S. aureus	fusA_T436T	5
S. aureus	fusA_T656T	5
S. aureus	fusA_V407V	5
S. aureus	fusA_V607V	5
S. aureus	fusA_V90V	5
S. aureus	fusA_Y654Y	5
S. aureus	rpoB_A1085A	5
S. aureus	rpoB_A473A	5
S. aureus	rpoB_A477A	5
S. aureus	rpoB_A621A	5
S. aureus	rpoB_D471D	5
S. aureus	rpoB_D550D	5
S. aureus	rpoB_I527I	5
S. aureus	rpoB_I953I	5
S. aureus	rpoB_L466L	5
S. aureus	rpoB_M470M	5
S. aureus	rpoB_N474N	5
S. aureus	rpoB_Q465Q	5
S. aureus	rpoB_Q468Q	5
S. aureus	rpoB_R484R	5
S. aureus	rpoB_S463S	5
S. aureus	rpoB_S464S	5
S. aureus	rpoB_S486S	5
S. aureus	rpoB_S529S	5
S. aureus	rpoC_F632F	5
S. aureus	rpoC_Q961Q	5
S. aureus	rpsJ_Y58Y	5
S. aureus	rpoB_H481H	4
S. aureus	cls_A23A	3
S. aureus	cls_F60F	3
S. aureus	cls_L52L	3
S. aureus	cls_T33T	3
S. aureus	dfrB_A135A	3
S. aureus	dfrB_F99F	3
S. aureus	dfrB_H150H	3
S. aureus	dfrB_H31H	3
S. aureus	dfrB_L21L	3
S. aureus	dfrB_L25L	3
S. aureus	dfrB_L41L	3
S. aureus	dfrB_N60N	3
S. aureus	folP_A184A	3
S. aureus	folP_E208E	3
S. aureus	folP_E258E	3
S. aureus	folP_F17F	3
S. aureus	folP_S18S	3
S. aureus	folP_T51T	3
S. aureus	fusA_C473C	3
S. aureus	fusA_H438H	3
S. aureus	fusA_L461L	3
S. aureus	fusE_Q140Q	3
S. aureus	glpT_A434A	3
S. aureus	glpT_F3F	3
S. aureus	glpT_G352G	3
S. aureus	glpT_L27L	3
S. aureus	glpT_W137W	3
S. aureus	glpT_W355W	3
S. aureus	gyrA_D73D	3
S. aureus	gyrA_E88E	3
S. aureus	gyrA_G106G	3
S. aureus	gyrA_G82G	3
S. aureus	gyrA_S84S	3
S. aureus	gyrA_S85S	3
S. aureus	gyrB_D436D	3
S. aureus	gyrB_E476E	3
S. aureus	gyrB_G84G	3
S. aureus	gyrB_I101I	3
S. aureus	gyrB_I55I	3
S. aureus	gyrB_R143R	3
S. aureus	gyrB_S127S	3
S. aureus	gyrB_T172T	3
S. aureus	ileS_F563F	3
S. aureus	ileS_G593G	3
S. aureus	ileS_H67H	3
S. aureus	ileS_R816R	3
S. aureus	ileS_V588V	3
S. aureus	ileS_V631V	3
S. aureus	mprF_G61G	3
S. aureus	mprF_I420I	3
S. aureus	mprF_L341L	3
S. aureus	mprF_L826L	3
S. aureus	mprF_M347M	3
S. aureus	mprF_P314P	3
S. aureus	mprF_S295S	3
S. aureus	mprF_S337S	3
S. aureus	mprF_T345T	3
S. aureus	mprF_T472T	3
S. aureus	mprF_V351V	3
S. aureus	murA_G257G	3
S. aureus	murA_L42L	3
S. aureus	murA_Q362Q	3
S. aureus	murA_T396T	3
S. aureus	murA_V65V	3
S. aureus	parC_A116A	3
S. aureus	parC_E84E	3
S. aureus	parC_S80S	3
S. aureus	parC_Y83Y	3
S. aureus	parE_D432D	3
S. aureus	parE_D443D	3
S. aureus	parE_G78G	3
S. aureus	parE_N470N	3
S. aureus	parE_P451P	3
S. aureus	parE_P585P	3
S. aureus	parE_R136R	3
S. aureus	parE_R444R	3
S. aureus	pbp2_S569S	3
S. aureus	pbp4_E183E	3
S. aureus	pbp4_E218E	3
S. aureus	pbp4_F241F	3
S. aureus	pbp4_R200R	3
S. aureus	pbp4_T-266T	3
S. aureus	pgsA_A64A	3
S. aureus	pgsA_K66K	3
S. aureus	pgsA_S177S	3
S. aureus	pgsA_V59V	3
S. aureus	rplC_G139G	3
S. aureus	rplC_G152G	3
S. aureus	rplC_G155G	3
S. aureus	rplC_M169M	3
S. aureus	rplC_S145S	3
S. aureus	uhpT_G112G	3
S. aureus	uhpT_G358G	3
S. aureus	uhpT_W228W	3
S. aureus	uhpT_W425W	3
S. aureus	uhpT_Y314Y	3
S. aureus	walK_L10L	3
S. aureus	walK_R263R	3
S. aureus	walK_S221S	3
S. aureus	glpT_A100A	2
S. aureus	glpT_V213V	2
S. aureus	murA_D278D	2
S. aureus	murA_E291E	2
S. aureus	glpT_A100V	1
S. aureus	glpT_V213I	1
S. aureus	murA_D278E	1
S. aureus	murA_E291D	1
S. aureus	rpoB_H481N	1
S. pneumoniae	23S_A2114A	38
S. pneumoniae	23S_A2115A	38
S. pneumoniae	23S_A2118A	38
S. pneumoniae	23S_C2630C	38
S. pneumoniae	cdsA_D222D	1
S. pneumoniae	parC_D83D	1
S. pneumoniae	parC_S79S	1
Salmonella spp.	gyrA_D87D	360
Salmonella spp.	gyrA_S83S	322
Salmonella spp.	16S_C1065C	274
Salmonella spp.	16S_C1192C	272
Salmonella spp.	acrB_R717R	185
Salmonella spp.	gyrB_E466E	185
Salmonella spp.	gyrB_R438R	185
Salmonella spp.	gyrB_Y421Y	185
Salmonella spp.	parC_E84E	185
Salmonella spp.	parC_G78G	185
Salmonella spp.	parC_S80S	185
Salmonella spp.	parC_T66T	185
Salmonella spp.	parC_W106W	185
Salmonella spp.	parE_A499A	185
Salmonella spp.	parE_E454E	185
Salmonella spp.	parE_H462H	185
Salmonella spp.	parE_M438M	185
Salmonella spp.	parE_S458S	185
Salmonella spp.	parE_V461V	185
Salmonella spp.	parE_V514V	185
Salmonella spp.	parE_V521V	185
Salmonella spp.	pmrA_G15G	185
Salmonella spp.	pmrA_G53G	185
Salmonella spp.	pmrA_R81R	185
Salmonella spp.	pmrB_E121E	185
Salmonella spp.	pmrB_E166E	185
Salmonella spp.	pmrB_G206G	185
Salmonella spp.	pmrB_L14L	185
Salmonella spp.	pmrB_L22L	185
Salmonella spp.	pmrB_M186M	185
Salmonella spp.	pmrB_N130N	185
Salmonella spp.	pmrB_P94P	185
Salmonella spp.	pmrB_R155R	185
Salmonella spp.	pmrB_R89R	185
Salmonella spp.	pmrB_RQRL11RQRL	185
Salmonella spp.	pmrB_S124S	185
Salmonella spp.	pmrB_S29S	185
Salmonella spp.	pmrB_S305S	185
Salmonella spp.	pmrB_T147T	185
Salmonella spp.	pmrB_T156T	185
Salmonella spp.	pmrB_T92T	185
Salmonella spp.	pmrB_V161V	185
Salmonella spp.	ramR_E160E	185
Salmonella spp.	ramR_G25G	185
Salmonella spp.	ramR_M84M	185
Salmonella spp.	ramR_R46R	185
Salmonella spp.	ramR_T18T	185
Salmonella spp.	ramR_T50T	185
Salmonella spp.	ramR_Y59Y	185
Salmonella spp.	soxR_G121G	185
Salmonella spp.	soxR_R20R	185
Salmonella spp.	soxS_E52E	185
Salmonella spp.	gyrA_A119A	181
Salmonella spp.	gyrA_A131A	181
Salmonella spp.	gyrA_A67A	181
Salmonella spp.	gyrA_D72D	181
Salmonella spp.	gyrA_D82D	181
Salmonella spp.	gyrA_E139E	181
Salmonella spp.	gyrA_G81G	181
Salmonella spp.	gyrA_L98L	181
Salmonella spp.	gyrA_S97S	181
Salmonella spp.	gyrA_V73V	181
Salmonella spp.	gyrB_S464S	175
Salmonella spp.	gyrA_S83F	20
Salmonella spp.	gyrB_S464F	10
Salmonella spp.	gyrA_D87G	1
